# Supplementary material for: Critical Evaluation of Specific Efficacy of Preparations Produced According to European Pharmacopeia Monograph 2371
Source: Biomedicines. 2022 Feb 25;10(3):552. doi: 10.3390/biomedicines10030552 (PMC8944999; doi:10.3390/biomedicines10030552)
Supplement: Supplementary file 1 [file biomedicines-10-00552-s001.zip]

Archive with 2 entries (2 files):
- Supplement A.pdf
- SupplementB.pdf
